# Supplementary material for: APOBEC3B drives PKR-mediated translation shutdown and protects stress granules in response to viral infection
Source: Nat Commun. 2023 Feb 14;14:820. doi: 10.1038/s41467-023-36445-9 (PMC9925369; doi:10.1038/s41467-023-36445-9)
Supplement: Supplementary file 4 — Supplementary Data 1-4 [file 41467_2023_36445_MOESM4_ESM.xlsx]

## Sheet: Supp data 1
Supplementary Data 1: siRNA sequences
siRNA	catalog	sequence
siCTL	4390843	Not disclosed by the company
siMAVS	s33179	CUGUUGCAUUGGUCCCUGAtt
siPKR	s11187	GGUGAAGGUAGAUCAAAGAtt
SiPKR	s11185	GACGGAAAGACUUACGUUAtt
siA3B	s18411	CCUCAGUACCACGCAGAAATT
siA3B	s18412	GAGAUUCUCAGAUACCUGATT
siA3B 3'UTR	custom	GUGAUUAAUUGGCUCCAUAtt
siPABPC1	s25664	AUCCAUUGAUAAUAAAGCATT
siPABPC1	s25666	UAGGCAACAUAUUCAUUAATT
sieIF2a	s38345	GGUUAAUAAUGGAUACAAAtt
siADAR1	S1008	GAGAUUCUCUCAGCCUAAATT
SiDDX3	s4006	CAGUCGCUGGUGUGACAAAtt
SiDDX3	s4004	GCUGAUCGGAUGUUGGAUAtt
SiMOV10	s8924	GACCCUGACUGGAAAGUAUtt
SiMOV10	s8923	GAAUACCGGGUCUUAAUUAtt
siMAVS	s33178	CCAAAGUGCCUACCACCUUtt
siMAVS	s33180	GGGUUCUUCUGAGAUUGAAtt
SiG3BP2	s19207	GCAGGGAUAUUAGGCGCAAtt
SiA3C	s26216	GGACUAUGAAGAUUUUAAAtt
SiA3F	custom	GACUAAAAUACAACUUUCUAU

## Sheet: Supp data 2
Supplementary Data 2: gRNA sequences
Gene	Sequence
PKR	AATACATACCGTCAGAAGCA
RNaseL	GCAATCGCTGCGAGGATAAA
G3BP1	GCTCATGCCACGCTAAATGA
A3B
sgA3B#1 F	CACC GGCGGGCGGCAGAGATGGTC
sgA3B#1 F	AAAC GACCATCTCTGCCGCCCGCC
sgA3B#2 F	CACC GCGGGCGGCAGAGATGGTCA
sgA3B#2 R	AAAC TGACCATCTCTGCCGCCCGC

## Sheet: Supp data 3
Supplementary Data 3: Antibodies
Targets	Species and Antibody types	Clones	Antibody Dilution	Company and Catalogue number
APOBEC3B	Rabbit monoclonal	EPR18138	1/2000 WB	Abcam: ab184990
APOBEC3F	Rabbit polyclonal		1/1000 WB	Homemade antibody raised against the last 30 residues of APOBEC3F (made by Dr. Harris laboratory; Wang at al. Journal of Virology, 2018)
ADAR1	Rabbit Monoclonal	E6X9R XP	1/1000 WB	Cell signaling #81284
DDX3X	Mouse monoclonal	2253C5a	1/200 IF, 1/500 WB	Santa cruz sc-81247
Edc-4	Mouse monoclonal	H-12	1/200 IF	Santa Cruz sc-376382
eIF2	Rabbit monoclonal	D7D3	1/1000 WB	Cell Signaling technology 5324T
eIF2a-pS51	Rabbit monoclonal	E90	1/3000 WB, 1/500 IF	Abcam (ab32157)
FAM120A	Rabbit polyclonal		1/200 IF	HPA 019734
Flag	Rabbit polyclonal		1/500 IF. 1/3000 WB	Sigma(#F7425)
Flag	Mouse monoclonal	M2	1/200 IF	Sigma (A2220)
G3BP1	Mouse monoclonal	23/G3BP	1/500 IF,	BD(#611127)
G3BP1	Rabbit monoclonal	E9G1M XP	1/500 IF,	Cell signaling (#61559)
G3BP2	Rabbit polyclonal		1/1000 WB	proteintech (16276-1-AP)
GAPDH	Rabbit polyclonal		1/20,000 WB	EMD Millipore (#ABS16)
GFP	Rabbit polyclonal		1/5000 WB	Invitrogen #A11122
GFP	Mouse monoclonal	C163	1/1000 IF	Invitrogen #33-2600
HA	Rabbit polyclonal		1/1000 WB	Invitrogen 71-5500
HuR	Mouse monoclonal	3A2	1/500 IF	Santa cruz- 5261
Matrin	Rabbit polyclonal		1/4000 WB, 1/500 IF	Bethyl: A300-591A-T
MOV10	Rabbit polyclonal		1/1000 WB, 1/300 IF	Bethyl A3O1-571A-T
PABPC1	Mouse monoclonal	10 E 10	1/500 WB, 1/400 IF	Santa Cruz sc-32318
PABPC1	Rabbit polyclonal		1/500 IF	Abcam 21060
PKR	Mouse monoclonal	Clone 13 (RUO)	1/1000 WB	BD Biosciences 610764
PKR-pT446	Rabbit monoclonal	E120	1/500 WB	Abcam ab32036
Puromycin	Mouse monoclonal	clone 12D10	1/500 IF	EMD Millipore corp MABE343
SAF-A	Rabbit polyclonal		1/1500 WB, 1/300 IF	BETHYL: A300-690A-M
STAT1 (C-136)	Mouse monoclonal	C-136	1/1000 WB	Santa Cruz-464
STAT1-pY701	Rabbit monoclonal	58D6	1/1000 WB	Cell Signaling (#9167)
TIA-1	Mouse monoclonal	G-3	1/200 IF	Santa Cruz sc-166247
Vineculin	Mouse monoclonal	hVIN-1	1/5000 WB	Sigma ( V9264)
Rnase L (E-9)	Mouse monoclonal	E-9	1/1000 WB	Santa Cruz sc-74405

## Sheet: Supp data 4
Supplementary data 3: qPCR primers
Target names	FORWARD	REVERSE
Actin	CCAACCGCGAGAAGATGA	CCAGAGGCGTACAGGGATAG
APOBEC3A	GAGAAGGGACAAGCACATGG	TGGATCCATCAAGTGTCTGG
APOBEC3B	GACCCTTTGGTCCTTCGAC	GCACAGCCCCAGGAGAAG
APOBEC3C	AGCGCTTCAGAAAAGAGTGG	AAGTTTCGTTCCGATCGTTG
APOBEC3D	ACCCAAACGTCAGTCGAATC	CACATTTCTGCGTGGTTCTC
APOBEC3F	CCGTTTGGACGCAAAGAT	CCAGGTGATCTGGAAACACTT
APOBEC3G	CCGAGGACCCGAAGGTTAC	TCCAACAGTGCTGAAATTCG
APOBEC3H	AGCTGTGGCCAGAAGCAC	CGGAATGTTTCGGCTGTT
