# Supplementary material for: APOBEC3B drives PKR-mediated translation shutdown and protects stress granules in response to viral infection
Source: Nat Commun. 2023 Feb 14;14:820. doi: 10.1038/s41467-023-36445-9 (PMC9925369; doi:10.1038/s41467-023-36445-9)
Supplement: Supplementary file 6 — Source Data [file 41467_2023_36445_MOESM6_ESM.xlsx]

## Sheet: Figure 1
Figure 1
H

## Sheet: Figure 2
Figure 2
D
E

## Sheet: Figure 3
Figure 3
F						G					H
														PKR-pT446
													WT	0.1
													WT + SeV	1
													KO A3B 8 + SeV	0.36
													KO A3B 15 + SeV	0.46
		PKR-pT446	eIF2a-pS51	STAT1-pY701				PKR-pT446
	CTL	0.03	0.09	0.36			SiCTL	0.02
	SeV	1	1	1			SiCTL + SeV	1
	A3B	0.02	0.2	30.39			SiA3B + SeV	0.15
	SeV + A3B	1.98	0.96	1.49
I						J					K						L
								PKR-pT446						PKR-pT446					PKR-pT446
							siCTL	0.22					siCTL	0.02				siCTL	0
							siCTL+PV	1					siCTL+SINV	1				siCTL+Poly(I:C)	1
							siA3B+PV	0.41					siA3B+SINV	0.58				siA3B+Poly(I:C)	0.42
		PKR-pT446
	SiCTL	0.1
	SiCTL + SeV	1
	SiA3B 3'UTR	0.59
	SiA3B 3'UTR + SeV	1.19

## Sheet: Figure 4
Figure 4
B	WT	WT + SeV	PKR KO#5 + SeV	PKR KO#11 + SeV
	0	6.73	0.66	1.06
	0	7.06	0.2	0.53
	0.066	9.66	0.6	0.133
C	CTL	CTL + DOX	SeV	SeV +DOX
	0	0.4	8.8	17.3
	0.15	0.4	8.05	14.05
	0.3	0.15	8.5	14.65
D	SiCTL	SiCTL + SeV	SiA3B	SiA3B + SeV
	0	6.8	0.1	1.3
	0	7	0.06	0.466
	0	7.96	0	1.066
E	WT - Dox	WT - Dox + SeV	WT + Dox + SeV	PKR KO - Dox	PKR KO - Dox + SeV	PKR KO + Dox + SeV
	0	9.85	20.85	0	0.5	1
	0	10.15	21.7	0	2.4	1
	0	10.95	24.65	0	1.35	0.9
F	SiCTL - Dox	SiCTL + Dox + SeV	SiCTL + Dox + SeV	SiEIF2A - Dox	SiEIF2A - Dox + SeV	SiEIF2A + Dox + SeV
	0	10	18.2	0	2.1	2.7
	0	9.8	17.2	0	0.06	0.26
	0	11.53	18.93	0	0.26	0.2
G	CTL	PV	CTL + Dox	PV + DOX
	0	16.35	0	31.2
	0	15.85	0	25.2
	0	11.35	0	26.9
H	SiCTL	SiCTL + PV	SiA3B	SiA3B + PV
	0	29.55	0	12.15
	0	29.1	0	7.75
	0	33.6	0	8.2

## Sheet: Figure 5
Figure 5
A					B					C					D
							PKR-pT446
						SiCTL	0.04
						SiCTL SeV	1
						SiPABPC1 SeV	0.11
						SiDDX3 SeV	2.54
						SiMOV10 SeV	0.92
						siA3B SeV	0.25
													PKR-pT446					PKR-pT446
												siCTL	0.04				siCTL	0.18
			PKR-pT446									siCTL+PV	1				siCTL + polyIC	1
		SiCTL	0.14									siPABPC1	0.04				SiPABPC1	0.12
		SiCTL + SeV	1									siPABPC1+PV	0.21				SiPABPC1 + polyIC	0.883762
		SiPABPC1	0.17
		SiPABPC1 + SeV	0.16
E	SiCTL	SiCTL + SeV	SiPABPC1	SiPABPC1 + SeV			G							J
	0.2	7	0.28	1.4
	0	7.36	0	1.4
	0	7.77	0.06	1.2
F	SiCTL	SiCTL + PV	SiPABPC1	SiPABPC1 + PV
	0	26.65	0	8.85
	0	29.666	0	6.13
	0	32.86	0	6.73
I	SiCTL	SiCTL + SeV	SiADAR1	SiADAR1 + SeV
	0.2	7.58	0.66	14.53
	0	8.62	0.13	18.22
	0	8.99	0.06	16.4
										PKR-pT446
									SiCTL	0.05
									SiCTL + SeV	1
									SiADAR1	0.08
									SiADAR1 + SeV	2.88							PKR-pT446
																siCTL	0.04
																siCTL+SeV	1
																siCTL+SEV+siA3B	0.1
																siADAR1+SeV	4.06
K							L									siADAR1+SeV+siA3B	1.89
										PKR-pT446
									siCTL	0.01
									siCTL+SeV	1
									siCTL+SeV+A3B	2.2
			PKR-pT446						siADAR1	0.01
		siCTL	0.01						siADAR1+SeV	2.14
		siCTL+SeV	1						siADAR1+SeV+A3B	2.18
		siCTL+SEV+siPABPC1	0.01
		siADAR1+SeV	2.39
		siADAR1+SeV+siPABPC1	0.21

## Sheet: Figure 9
Figure 9
F	SiCTL	SiCTL + polyI:C	SiA3B + polyI:C
	0	39.6694	5.71429
	0	46.7836	11.7117
	0	44.0559	12.9412
G	SiCTL	SiCTL + polyI:C	SiPABPC1 + polyI:C
	0	35.4839	9.87654
	0	37.4046	6.81818
	0	42.5	24.7191
	0	44.9612	18.0851

## Sheet: Supp Figure 1
Supplementary Figure 1
A					F					G

## Sheet: Supp Figure 2
Supplementary Figure 2
B							C						D
E						F

## Sheet: Supp Figure 3
	Supplementary Figure 3
A						B					C
											D

## Sheet: Supp Figure 4
Supplementary Figure 4
A									B									C
							relative PKR-pT446 intensity
						CTL	0							relative PKR-pT446 intensity									relative PKR-pT446 intensity
						CTL + SeV MOI=0.1	1						SiCTL	0.18								SiCTL	0.02
						CTL + SeV MOI=0.25	2.30023						SiCTL + SeV	1								SiCTL + SeV	1
						CTL + SeV MOI=0.5	2.92427						SiA3B + SeV	0.18								SiA3B3'UTR + SeV	0.27
						CTL + SeV MOI=1	4.68601
						A3B	0.142924
						A3B + SeV MOI=0.1	1.84966
						A3B + SeV MOI=0.25	4.41061
						A3B + SeV MOI=0.5	7.90705
						A3B + SeV MOI=1	13.1436
D									G								H
							relative PKR-pT446 intensity
						U2OS	0.14
						U2OS SeV MO1=1	1
						U2OS SeV MOI=2.5	1.24
						SKBR3	0.05
						SKBR3 SeV MOI=1	0.05								relative PKR-pT446 intensity								relative PKR-pT446 intensity
						SKBR3 SeV MOI=2.5	0.02							SiCTL	0.03							SiCTL	0.06
														SiCTL + SeV	1							SiCTL + SeV	1
														siA3C	0.06							siA3F	0.09
														siA3C + SeV	0.8							siA3F + SeV	1.21
L
							relative PKR-pT446 intensity
						CTL - SeV	0.2
						CTL + SeV	1
						A3B WT -SeV	0.26
						A3B WT +SeV	1.55
						A3B E255Q -SeV	0.37
						A3B E255Q +SeV	1.3

[truncated: 4 more sheets: Supp Figure 5, Supp Figure 6, Supp Figure 8, Supp Figure 9]
